# Supplementary material for: Agreement of Magnetic Resonance Imaging With Computed Tomography in the Assessment for Acute Skull Fractures in a Canine and Feline Cadaver Model
Source: Front Vet Sci. 2021 Apr 22;8:603775. doi: 10.3389/fvets.2021.603775 (PMC8100023; doi:10.3389/fvets.2021.603775)
Supplement: Supplementary file 2 [file Data_Sheet_2.xlsx]

## Sheet: T1
Individual bones of skull	T1-01	T1-02	T1-03	T1-04	T1-05	T1-06	T1-07	T1-08	T1-09	T1-10	T1-11	T1-12	T1-13	T1-14	T1-15	T1-16	T1-17	T1-18	T1-19	T1-20	T1-21	T1-22	T1-23	T1-24	T1-25	T1-26	T1-27	T1-28	T1-29	T1-30	T1-31	T1-32	T1-33	T1-34	T1-35	T1-36	T1-37	T1-38	T1-39	T1-40
Occipital left
Occipital right
Parietal left
Parietal right
Frontal left
Frontal right
Temporal left - Cranium
Temporal left - TMJ
Temporal right - Cranium
Temporal right - TMJ
Incisive bone left
Incisive bone right
Nasal bone left
Nasal bone right
Maxilla left
Maxilla right
Zygomatic arch left
Zygomatic arch right
Basisphenoid
Presphenoid
Ethmoid/Cribriform
Hard palate
Mandible left - Ramus and Body
Mandible left - TMJ
Mandible right - Ramus and Body
Mandible right - TMJ
No fracture (0)/Fracture (1)

## Sheet: T2
Individual bones of skull	T2-01	T2-02	T2-03	T2-04	T2-05	T2-06	T2-07	T2-08	T2-09	T2-10	T2-11	T2-12	T2-13	T2-14	T2-15	T2-16	T2-17	T2-18	T2-19	T2-20	T2-21	T2-22	T2-23	T2-24	T2-25	T2-26	T2-27	T2-28	T2-29	T2-30	T2-31	T2-32	T2-33	T2-34	T2-35	T2-36	T2-37	T2-38	T2-39	T2-40
Occipital left
Occipital right
Parietal left
Parietal right
Frontal left
Frontal right
Temporal left - Cranium
Temporal left - TMJ
Temporal right - Cranium
Temporal right - TMJ
Incisive bone left
Incisive bone right
Nasal bone left
Nasal bone right
Maxilla left
Maxilla right
Zygomatic arch left
Zygomatic arch right
Basisphenoid
Presphenoid
Ethmoid/Cribriform
Hard palate
Mandible left - Ramus and Body
Mandible left - TMJ
Mandible right - Ramus and Body
Mandible right - TMJ
No fracture (0)/Fracture (1)

## Sheet: PD
Individual bones of skull	PD-01	PD-02	PD-03	PD-04	PD-05	PD-06	PD-07	PD-08	PD-09	PD-10	PD-11	PD-12	PD-13	PD-14	PD-15	PD-16	PD-17	PD-18	PD-19	PD-20	PD-21	PD-22	PD-23	PD-24	PD-25	PD-26	PD-27	PD-28	PD-29	PD-30	PD-31	PD-32	PD-33	PD-34	PD-35	PD-36	PD-37	PD-38	PD-39	PD-40
Occipital left
Occipital right
Parietal left
Parietal right
Frontal left
Frontal right
Temporal left - Cranium
Temporal left - TMJ
Temporal right - Cranium
Temporal right - TMJ
Incisive bone left
Incisive bone right
Nasal bone left
Nasal bone right
Maxilla left
Maxilla right
Zygomatic arch left
Zygomatic arch right
Basisphenoid
Presphenoid
Ethmoid/Cribriform
Hard palate
Mandible left - Ramus and Body
Mandible left - TMJ
Mandible right - Ramus and Body
Mandible right - TMJ
No fracture (0)/Fracture (1)

## Sheet: FLAIR
Individual bones of skull	FLAIR-01	FLAIR-02	FLAIR-03	FLAIR-04	FLAIR-05	FLAIR-06	FLAIR-07	FLAIR-08	FLAIR-09	FLAIR-10	FLAIR-11	FLAIR-12	FLAIR-13	FLAIR-14	FLAIR-15	FLAIR-16	FLAIR-17	FLAIR-18	FLAIR-19	FLAIR-20	FLAIR-21	FLAIR-22	FLAIR-23	FLAIR-24	FLAIR-25	FLAIR-26	FLAIR-27	FLAIR-28	FLAIR-29	FLAIR-30	FLAIR-31	FLAIR-32	FLAIR-33	FLAIR-34	FLAIR-35	FLAIR-36	FLAIR-37	FLAIR-38	FLAIR-39	FLAIR-40
Occipital left
Occipital right
Parietal left
Parietal right
Frontal left
Frontal right
Temporal left - Cranium
Temporal left - TMJ
Temporal right - Cranium
Temporal right - TMJ
Incisive bone left
Incisive bone right
Nasal bone left
Nasal bone right
Maxilla left
Maxilla right
Zygomatic arch left
Zygomatic arch right
Basisphenoid
Presphenoid
Ethmoid/Cribriform
Hard palate
Mandible left - Ramus and Body
Mandible left - TMJ
Mandible right - Ramus and Body
Mandible right - TMJ
No fracture (0)/Fracture (1)

## Sheet: GRE
Individual bones of skull	GRE-01	GRE-02	GRE-03	GRE-04	GRE-05	GRE-06	GRE-07	GRE-08	GRE-09	GRE-10	GRE-11	GRE-12	GRE-13	GRE-14	GRE-15	GRE-16	GRE-17	GRE-18	GRE-19	GRE-20	GRE-21	GRE-22	GRE-23	GRE-24	GRE-25	GRE-26	GRE-27	GRE-28	GRE-29	GRE-30	GRE-31	GRE-32	GRE-33	GRE-34	GRE-35	GRE-36	GRE-37	GRE-38	GRE-39	GRE-40
Occipital left
Occipital right
Parietal left
Parietal right
Frontal left
Frontal right
Temporal left - Cranium
Temporal left - TMJ
Temporal right - Cranium
Temporal right - TMJ
Incisive bone left
Incisive bone right
Nasal bone left
Nasal bone right
Maxilla left
Maxilla right
Zygomatic arch left
Zygomatic arch right
Basisphenoid
Presphenoid
Ethmoid/Cribriform
Hard palate
Mandible left - Ramus and Body
Mandible left - TMJ
Mandible right - Ramus and Body
Mandible right - TMJ
No fracture (0)/Fracture (1)

## Sheet: SPACE
Individual bones of skull	SPACE-01	SPACE-02	SPACE-03	SPACE-04	SPACE-05	SPACE-06	SPACE-07	SPACE-08	SPACE-09	SPACE-10	SPACE-11	SPACE-12	SPACE-13	SPACE-14	SPACE-15	SPACE-16	SPACE-17	SPACE-18	SPACE-19	SPACE-20	SPACE-21	SPACE-22	SPACE-23	SPACE-24	SPACE-25	SPACE-26	SPACE-27	SPACE-28	SPACE-29	SPACE-30	SPACE-31	SPACE-32	SPACE-33	SPACE-34	SPACE-35	SPACE-36	SPACE-37	SPACE-38	SPACE-39	SPACE-40
Occipital left
Occipital right
Parietal left
Parietal right
Frontal left
Frontal right
Temporal left - Cranium
Temporal left - TMJ
Temporal right - Cranium
Temporal right - TMJ
Incisive bone left
Incisive bone right
Nasal bone left
Nasal bone right
Maxilla left
Maxilla right
Zygomatic arch left
Zygomatic arch right
Basisphenoid
Presphenoid
Ethmoid/Cribriform
Hard palate
Mandible left - Ramus and Body
Mandible left - TMJ
Mandible right - Ramus and Body
Mandible right - TMJ
No fracture (0)/Fracture (1)

## Sheet: VIBE
Individual bones of skull	VIBE-01	VIBE-02	VIBE-03	VIBE-04	VIBE-05	VIBE-06	VIBE-07	VIBE-08	VIBE-09	VIBE-10	VIBE-11	VIBE-12	VIBE-13	VIBE-14	VIBE-15	VIBE-16	VIBE-17	VIBE-18	VIBE-19	VIBE-20	VIBE-21	VIBE-22	VIBE-23	VIBE-24	VIBE-25	VIBE-26	VIBE-27	VIBE-28	VIBE-29	VIBE-30	VIBE-31	VIBE-32	VIBE-33	VIBE-34	VIBE-35	VIBE-36	VIBE-37	VIBE-38	VIBE-39	VIBE-40
Occipital left
Occipital right
Parietal left
Parietal right
Frontal left
Frontal right
Temporal left - Cranium
Temporal left - TMJ
Temporal right - Cranium
Temporal right - TMJ
Incisive bone left
Incisive bone right
Nasal bone left
Nasal bone right
Maxilla left
Maxilla right
Zygomatic arch left
Zygomatic arch right
Basisphenoid
Presphenoid
Ethmoid/Cribriform
Hard palate
Mandible left - Ramus and Body
Mandible left - TMJ
Mandible right - Ramus and Body
Mandible right - TMJ
No fracture (0)/Fracture (1)
